# Supplementary material for: Study on Potential Differentially Expressed Genes in Idiopathic Pulmonary Fibrosis by Bioinformatics and Next-Generation Sequencing Data Analysis
Source: Biomedicines. 2023 Nov 21;11(12):3109. doi: 10.3390/biomedicines11123109 (PMC10740779; doi:10.3390/biomedicines11123109)
Supplement: Supplementary file 1 [file biomedicines-11-03109-s001.zip]

Archive with 1 entries (1 files):
- biomedicines-2653971-supplementary.pdf
